# Supplementary material for: Rvi4 and Rvi15 are the same apple scab resistance genes
Source: Mol Breed. 2023 Oct 11;43(10):74. doi: 10.1007/s11032-023-01421-0 (PMC10564682; doi:10.1007/s11032-023-01421-0)
Supplement: Supplementary file 1 — Supplementary Table 1 Apple genotypic profiles names (Analysis_Name), representative accessions (Accession_name) and associated accession IDs (Accession_ID) genotyped on the Illumina apple Infinium® 20K SNP array with the indicated genotypic profiles, the source of the SNP data (Data_source), and the collection site of the accessions sampled that were used for haplotype analysis and phasing in this study. Online Resource 1. Supplementary Table 2. Curated unphased SNP array data for genotypic profiles listed in Suppl. Table 1. Columns with numbers are the SNP index numbers from the Illumina apple Infinium® 20K SNP array. Online Resource 1. Supplementary Table 3. Curated phased SNP array data for genotypic profiles listed in Suppl. Table 1. Columns with numbers are the SNP index numbers from the Illumina apple Infinium® 20K SNP array. The column "VAR" denotes whether the haplotype data comes from the first (hap1) or second (hap2) parent. Online Resource 1. (XLSX 1926 kb) [file 11032_2023_1421_MOESM1_ESM.xlsx]

## Sheet: Read me
Title:	Rvi4 and Rvi15 are the same apple scab resistance genes
Journal:	Molecular Breeding
Authors:	Peil Andreas, Howard Nicholas P., Bühlmann-Schütz Simone, Ines Hiller, Schouten Henk, Flachowsky Henryk, Patocchi Andrea
Corresponding author:	Andrea Patocchi
	Research Division Plant Breeding, Agroscope, Müller-Thurgau-Strasse 29, 8820 Wädenswil, Switzerland
	andrea.patocchi@agroscope.admin.ch

## Sheet: Suppl. Tab. 1
Analysis_Name	Accession_name	Accession_ID	Data_source	Collection_Site
04E1_33	04E1-33	04E1-33	Agroscope	Agroscope
04E1_595	04E1-595	04E1-595	Agroscope	Agroscope
04E1_84	04E1-84	04E1-84	Agroscope	Agroscope
04E1_860	04E1-860	04E1-860	Agroscope	Agroscope
04E1_918	04E1-918	04E1-918	Agroscope	Agroscope
Delicious	Delicious	FEM_1_63	SPLoSH manuscript (see https://doi.org/10.1038/s41438-021-00637-5)	FEM
GMAL_2473	GMAL2473	Agroscope_0002	Agroscope	Agroscope
Golden_Delicious	Golden Delicious Clone B	FEM_3_37	SPLoSH manuscript (see https://doi.org/10.1038/s41438-021-00637-5)	FEM
James_Grieve	Shenandoah	FEM_4_36	SPLoSH manuscript (see https://doi.org/10.1038/s41438-021-00637-5)	FEM
McIntosh	McIntosh	FEM_5_2	SPLoSH manuscript (see https://doi.org/10.1038/s41438-021-00637-5)	FEM
PRI_388_14	PRI 388-14	FBo_WP3_0103	FruitBreedomics (see https://doi.org/10.1038/s41438-018-0016-3)	JKI
PRI_45_48	-	-	Imputed	-
PWCabp_Red_13	APWC-130 Red 13	APWC_130	PWCabp (see https://doi.org/10.3390/plants11040517)	PWCabp
PWCabp_Red_16	APWC-132 Red 16	APWC_132	PWCabp (see https://doi.org/10.3390/plants11040517)	PWCabp
PWCabp_Red_18	APWC-024 Red 18	APWC-024	PWCabp (see https://doi.org/10.3390/plants11040517)	PWCabp
Regia	Regia	FBo_WP3_0117	FruitBreedomics (see https://doi.org/10.1038/s41438-018-0016-3)	JKI
Reka	Reka	FBo_WP3_0120	FruitBreedomics (see https://doi.org/10.1038/s41438-018-0016-3)	JKI
Roberts_Crab	Roberts Crab	ATUK_105	PWCabp (see https://doi.org/10.3390/plants11040517)	PWCabp
Russian_Seedling	R12740-7A	FBo_WP3_0158	FruitBreedomics (see https://doi.org/10.1038/s41438-018-0016-3)	JKI
Clivia	Clivia	FBo_WP3_0137	FruitBreedomics (see https://doi.org/10.1038/s41438-018-0016-3)	JKI

## Sheet: Suppl. Tab. 2
Analysis_Name	Parent1	Parent2	8921	8922	8923	8790	17241	2965	2280	7672	17428	17427	8785	8787	8788	8789	17247	662	636	8888	8887	8886	6184	6186	6199	10463	10462	10460	10459	10458	10457	10456	16668	13610	17853	17852	9626	9627	15723	15724	9631	9633	9634	9635	9636	8920	8918	8917	8916
04E1_33	Golden_Delicious	GMAL_2473	A B	B B	A B	B B	A B	A B	B B	A B	A B	B B	A B	B B	A B	B B	A B	A A	A A	B B	A A	B B	A A	B B	B B	A B	B B	A A	A A	A A	A B	A A	A B	A A	A A	A B	B B	A A	A A	A B	A A	A A	A A	A B	B B	B B	B B	A A	A A
04E1_595	Golden_Delicious	GMAL_2473	A B	B B	A B	B B	A B	A B	B B	A B	A B	B B	A B	B B	A B	B B	B B	A A	A A	A B	A B	B B	A B	A B	A B	A A	B B	A B	A A	A A	B B	A B	B B	A B	A B	B B	B B	A B	A B	A A	A B	A A	A A	B B	B B	A B	A B	A B	A A
04E1_84	Golden_Delicious	GMAL_2473	A B	A B	A B	B B	A B	A A	A B	A B	A B	B B	A B	B B	B B	B B	B B	A B	A B	A B	B B	B B	B B	A A	A B	A A	B B	B B	A B	A A	B B	A B	B B	B B	A B	B B	B B	A B	B B	A A	A B	A A	A A	B B	B B	A B	A B	A B	A A
04E1_860	Golden_Delicious	GMAL_2473	A B	A B	A B	B B	A B	A A	A B	A B	A B	B B	A B	B B	B B	B B	B B	A B	A B	A B	B B	B B	B B	A A	A B	A A	B B	B B	A B	A A	B B	A B	B B	B B	A B	B B	B B	A B	B B	A A	A B	A A	A A	B B	B B	A B	A B	A B	A A
04E1_918	Golden_Delicious	GMAL_2473	A B	B B	A B	B B	A B	A B	B B	A B	A B	B B	A B	B B	A B	B B	A B	A A	A A	B B	A A	B B	A A	B B	B B	A B	B B	A A	A A	A A	A B	A A	A B	A A	A A	A B	B B	A A	A A	A B	A A	A A	A A	A B	B B	B B	B B	A A	A A
Clivia	Geheimrat_Doktor_Oldenburg	Coxs_Orange_Pippin	A A	A B	B B	B B	B B	A B	A B	A A	A A	B B	B B	B B	A B	B B	B B	A B	A B	B B	A B	B B	A B	A B	B B	A B	A B	A B	A B	A A	A B	A A	A B	A B	A A	A A	B B	A A	A A	A B	A B	A A	A A	A B	B B	B B	B B	A A	A A
Delicious	Winesap	UP_Delicious	A B	B B	A B	B B	A B	A B	B B	A B	A B	B B	A B	B B	A B	A B	A B	A A	A A	A B	A B	B B	A B	B B	A B	A A	B B	A B	A A	A A	B B	A B	B B	A B	A B	B B	A B	A B	A B	A A	A B	A B	A A	B B	B B	A B	A B	A B	A B
GMAL_2473	Russian_Seedling	UP_GMAL_2473	A A	A B	B B	B B	B B	A B	A B	A A	A A	B B	B B	B B	A B	B B	B B	A B	A B	B B	A B	B B	A B	A B	B B	A A	B B	A B	A B	A A	B B	A A	B B	A B	A A	B B	B B	A A	A B	A A	A A	A A	A A	B B	B B	B B	B B	A A	A A
Golden_Delicious	Grimes_Golden	UP_Golden_Delicious	B B	B B	A A	B B	A A	A A	B B	B B	B B	B B	A A	B B	B B	B B	A B	A A	A A	A B	A B	B B	A B	A B	A B	A B	B B	A B	A A	A A	A B	A B	A B	A B	A B	A B	B B	A B	A B	A B	A B	A A	A A	A B	B B	A B	A B	A B	A A
James_Grieve	Coxs_Orange_Pippin	Potts_Seedling	A A	A B	B B	B B	B B	A B	A B	A A	A A	B B	B B	B B	A B	B B	B B	A B	A B	B B	A B	B B	A B	A B	B B	A B	A B	A B	A B	A A	A B	A A	A B	A B	A A	A A	B B	A A	A A	A B	A B	A A	A A	A B	B B	B B	B B	A A	A A
McIntosh	-	-	A A	A B	B B	B B	B B	A B	A B	A A	A A	A B	B B	B B	A B	B B	B B	A B	A B	B B	A B	B B	A B	A B	B B	A A	B B	A B	A B	A A	B B	A A	A A	A B	A A	B B	B B	A A	A B	A A	A B	A A	A B	B B	B B	B B	B B	A B	A A
PRI_388_14	McIntosh	PRI_45_48	A A	A B	B B	B B	B B	A B	A B	A A	A A	B B	B B	B B	A B	B B	B B	A B	A B	B B	A B	B B	A B	A B	B B	A A	B B	A B	A B	A A	B B	A A	A B	A B	A A	B B	B B	A A	B B	A A	A A	A A	A B	B B	B B	B B	B B	A A	A A
PRI_45_48	Delicious	Russian_Seedling	- -	A B	- -	B B	- -	- -	A B	- -	- -	B B	- -	B B	- -	- -	- -	A B	A B	- -	- -	B B	- -	A B	- -	A A	B B	- -	A B	A A	B B	- -	B B	- -	- -	B B	- -	- -	- -	A A	- -	- -	A A	B B	B B	- -	- -	- -	- -
PWCabp_Red_13	Roberts_Crab	Russian_Seedling	A A	A A	B B	B B	B B	A A	A A	A A	A A	B B	B B	B B	B B	B B	B B	B B	B B	- -	B B	B B	B B	A A	B B	A B	B B	B B	B B	A A	B B	A A	B B	B B	A A	B B	B B	A A	A B	A A	A A	A A	A A	B B	B B	B B	B B	A A	A A
PWCabp_Red_16	Roberts_Crab	Russian_Seedling	A A	A A	B B	B B	B C	A A	A A	A A	A A	B B	B B	B B	B B	B B	B B	B B	B B	B B	B B	B B	B B	A A	B B	A A	B B	B B	B B	A A	B B	A A	B B	A B	A A	B B	B B	A A	A A	A A	A A	A A	A A	B B	B B	B B	B B	A A	A A
PWCabp_Red_18	Roberts_Crab	Russian_Seedling	A A	A A	B B	B B	B B	A A	A A	A A	A A	B B	B B	B B	B B	B B	B B	B B	B B	B B	B B	B B	B B	A A	B B	A A	B B	B B	B B	A A	B B	A A	B B	A B	A A	B B	B B	A A	A A	A A	A A	A A	A A	B B	B B	B B	B B	A A	A A
Regia	Clivia	PRI_388_14	A A	A A	B B	B B	B B	A A	A A	A A	A A	B B	B B	B B	B B	B B	B B	B B	B B	B B	B B	B B	B B	A A	B B	A A	A B	B B	B B	A A	B B	A A	B B	B B	A A	A B	B B	A A	A B	A A	A B	A A	A A	B B	B B	B B	B B	A A	A A
Reka	James_Grieve	PRI_388_14	A A	A B	B B	B B	B B	A B	A B	A A	A A	B B	B B	B B	A B	B B	B B	A B	A B	B B	A B	B B	A B	A B	B B	A A	A B	A B	A B	A A	B B	A A	A B	A B	A A	A B	B B	A A	A B	A A	A B	A A	A B	B B	B B	B B	B B	A A	A A
Roberts_Crab	-	-	A A	- -	B B	B B	B C	A A	- -	A A	A A	B B	B B	B B	B B	B B	B B	B B	B B	- -	- -	B B	B B	- -	B B	A B	B B	B B	B B	A A	B B	A A	- -	A B	A A	B B	B B	A A	A B	A A	A A	A A	A A	B B	B B	B B	B B	A A	A A
Russian_Seedling	-	-	A A	A A	B B	B B	B B	A A	A A	A A	A A	B B	B B	B B	B B	B B	B B	B B	B B	B B	B B	B B	B B	A A	B B	A A	B B	B B	B B	A A	B B	A A	B B	B B	A A	B B	B B	A A	A B	A A	A A	A A	A A	B B	B B	B B	B B	A A	A A
[truncated: 5,000 more columns]

## Sheet: Suppl. Tab. 3
ID	Parent1	Parent2	VAR	8921	8922	8923	8790	17241	2965	2280	7672	17428	17427	8785	8787	8788	8789	17247	662	636	8888	8887	8886	6184	6186	6199	10463	10462	10460	10459	10458	10457	10456	16668	13610	17853	17852	9626	9627	15723	15724	9631	9633	9634	9635	9636	8920	8918	8917
Golden_Delicious	Grimes_Golden	UP_Golden_Delicious	hap1	B	B	A	B	A	A	B	B	B	B	A	B	B	B	A	A	A	B	A	B	A	B	B	B	B	A	A	A	A	A	A	A	A	A	B	A	A	B	A	A	A	A	B	B	B	A
Golden_Delicious	Grimes_Golden	UP_Golden_Delicious	hap2	B	B	A	B	A	A	B	B	B	B	A	B	B	B	B	A	A	A	B	B	B	A	A	A	B	B	A	A	B	B	B	B	B	B	B	B	B	A	B	A	A	B	B	A	A	B
Delicious	Winesap	UP_Delicious	hap1	B	B	A	B	A	A	B	B	B	B	A	B	B	A	A	A	A	A	B	B	B	B	A	A	B	B	A	A	B	B	B	B	B	B	A	B	B	A	B	B	A	B	B	A	A	B
Delicious	Winesap	UP_Delicious	hap2	A	B	B	B	B	B	B	A	A	B	B	B	A	B	B	A	A	B	A	B	A	B	B	A	B	A	A	A	B	A	B	A	A	B	B	A	A	A	A	A	A	B	B	B	B	A
Russian_Seedling	-	-	hap1	A	A	B	B	B	A	A	A	A	B	B	B	B	B	B	B	B	B	B	B	B	A	B	A	B	B	B	A	B	A	B	B	A	B	B	A	A	A	A	A	A	B	B	B	B	A
Russian_Seedling	-	-	hap2	A	A	B	B	B	A	A	A	A	B	B	B	B	B	B	B	B	B	B	B	B	A	B	A	B	B	B	A	B	A	B	B	A	B	B	A	B	A	A	A	A	B	B	B	B	A
GMAL_2473	Russian_Seedling	UP_GMAL_2473	hap1	A	A	B	B	B	A	A	A	A	B	B	B	B	B	B	B	B	B	B	B	B	A	B	A	B	B	B	A	B	A	B	B	A	B	B	A	B	A	A	A	A	B	B	B	B	A
GMAL_2473	Russian_Seedling	UP_GMAL_2473	hap2	A	B	B	B	B	B	B	A	A	B	B	B	A	B	B	A	A	B	A	B	A	B	B	A	B	A	A	A	B	A	B	A	A	B	B	A	A	A	A	A	A	B	B	B	B	A
04E1_33	Golden_Delicious	GMAL_2473	hap1	B	B	A	B	A	A	B	B	B	B	A	B	B	B	A	A	A	B	A	B	A	B	B	B	B	A	A	A	A	A	A	A	A	A	B	A	A	B	A	A	A	A	B	B	B	A
04E1_33	Golden_Delicious	GMAL_2473	hap2	A	B	B	B	B	B	B	A	A	B	B	B	A	B	B	A	A	B	A	B	A	B	B	A	B	A	A	A	B	A	B	A	A	B	B	A	A	A	A	A	A	B	B	B	B	A
04E1_595	Golden_Delicious	GMAL_2473	hap1	B	B	A	B	A	A	B	B	B	B	A	B	B	B	B	A	A	A	B	B	B	A	A	A	B	B	A	A	B	B	B	B	B	B	B	B	B	A	B	A	A	B	B	A	A	B
04E1_595	Golden_Delicious	GMAL_2473	hap2	A	B	B	B	B	B	B	A	A	B	B	B	A	B	B	A	A	B	A	B	A	B	B	A	B	A	A	A	B	A	B	A	A	B	B	A	A	A	A	A	A	B	B	B	B	A
04E1_84	Golden_Delicious	GMAL_2473	hap1	B	B	A	B	A	A	B	B	B	B	A	B	B	B	B	A	A	A	B	B	B	A	A	A	B	B	A	A	B	B	B	B	B	B	B	B	B	A	B	A	A	B	B	A	A	B
04E1_84	Golden_Delicious	GMAL_2473	hap2	A	A	B	B	B	A	A	A	A	B	B	B	B	B	B	B	B	B	B	B	B	A	B	A	B	B	B	A	B	A	B	B	A	B	B	A	B	A	A	A	A	B	B	B	B	A
04E1_860	Golden_Delicious	GMAL_2473	hap1	B	B	A	B	A	A	B	B	B	B	A	B	B	B	B	A	A	A	B	B	B	A	A	A	B	B	A	A	B	B	B	B	B	B	B	B	B	A	B	A	A	B	B	A	A	B
04E1_860	Golden_Delicious	GMAL_2473	hap2	A	A	B	B	B	A	A	A	A	B	B	B	B	B	B	B	B	B	B	B	B	A	B	A	B	B	B	A	B	A	B	B	A	B	B	A	B	A	A	A	A	B	B	B	B	A
04E1_918	Golden_Delicious	GMAL_2473	hap1	B	B	A	B	A	A	B	B	B	B	A	B	B	B	A	A	A	B	A	B	A	B	B	B	B	A	A	A	A	A	A	A	A	A	B	A	A	B	A	A	A	A	B	B	B	A
04E1_918	Golden_Delicious	GMAL_2473	hap2	A	B	B	B	B	B	B	A	A	B	B	B	A	B	B	A	A	B	A	B	A	B	B	A	B	A	A	A	B	A	B	A	A	B	B	A	A	A	A	A	A	B	B	B	B	A
James_Grieve	Coxs_Orange_Pippin	Potts_Seedling	hap1	A	B	B	B	B	B	B	A	A	B	B	B	A	B	B	A	A	B	A	B	A	B	B	B	B	A	A	A	A	A	A	A	A	A	B	A	A	B	A	A	A	A	B	B	B	A
James_Grieve	Coxs_Orange_Pippin	Potts_Seedling	hap2	A	A	B	B	B	A	A	A	A	B	B	B	B	B	B	B	B	B	B	B	B	A	B	A	A	B	B	A	B	A	B	B	A	A	B	A	A	A	B	A	A	B	B	B	B	A
McIntosh	-	-	hap1	A	A	B	B	B	A	A	A	A	A	B	B	B	B	B	B	B	B	B	B	B	A	B	A	B	B	B	A	B	A	A	B	A	B	B	A	A	A	B	A	A	B	B	B	B	B
McIntosh	-	-	hap2	A	B	B	B	B	B	B	A	A	B	B	B	A	B	B	A	A	B	A	B	A	B	B	A	B	A	A	A	B	A	A	A	A	B	B	A	B	A	A	A	B	B	B	B	B	A
PRI_45_48	Delicious	Russian_Seedling	hap1	-	-	-	B	-	-	-	-	-	B	-	B	-	-	-	-	-	-	-	B	-	-	-	A	B	-	-	A	B	-	B	-	-	B	-	-	-	A	-	-	A	B	B	-	-	-
PRI_45_48	Delicious	Russian_Seedling	hap2	-	-	-	B	-	-	-	-	-	B	-	B	-	-	-	-	-	-	-	B	-	-	-	A	B	-	-	A	B	-	B	-	-	B	-	-	-	A	-	-	A	B	B	-	-	-
PRI_388_14	McIntosh	PRI_45_48	hap1	A	B	B	B	B	B	B	A	A	B	B	B	A	B	B	A	A	B	A	B	A	B	B	A	B	A	A	A	B	A	A	A	A	B	B	A	B	A	A	A	B	B	B	B	B	A
PRI_388_14	McIntosh	PRI_45_48	hap2	A	A	B	B	B	A	A	A	A	B	B	B	B	B	B	B	B	B	B	B	B	A	B	A	B	B	B	A	B	A	B	B	A	B	B	A	B	A	A	A	A	B	B	B	B	A
Reka	James_Grieve	PRI_388_14	hap1	A	A	B	B	B	A	A	A	A	B	B	B	B	B	B	B	B	B	B	B	B	A	B	A	A	B	B	A	B	A	B	B	A	A	B	A	A	A	B	A	A	B	B	B	B	A
Reka	James_Grieve	PRI_388_14	hap2	A	B	B	B	B	B	B	A	A	B	B	B	A	B	B	A	A	B	A	B	A	B	B	A	B	A	A	A	B	A	A	A	A	B	B	A	B	A	A	A	B	B	B	B	B	A
Clivia	Geheimrat_Doktor_Oldenburg	Coxs_Orange_Pippin	hap1	A	A	B	B	B	A	A	A	A	B	B	B	B	B	B	B	B	B	B	B	B	A	B	A	A	B	B	A	B	A	B	B	A	A	B	A	A	A	B	A	A	B	B	B	B	A
Clivia	Geheimrat_Doktor_Oldenburg	Coxs_Orange_Pippin	hap2	A	B	B	B	B	B	B	A	A	B	B	B	A	B	B	A	A	B	A	B	A	B	B	B	B	A	A	A	A	A	A	A	A	A	B	A	A	B	A	A	A	A	B	B	B	A
Regia	Clivia	PRI_388_14	hap1	A	A	B	B	B	A	A	A	A	B	B	B	B	B	B	B	B	B	B	B	B	A	B	A	A	B	B	A	B	A	B	B	A	A	B	A	A	A	B	A	A	B	B	B	B	A
Regia	Clivia	PRI_388_14	hap2	A	A	B	B	B	A	A	A	A	B	B	B	B	B	B	B	B	B	B	B	B	A	B	A	B	B	B	A	B	A	B	B	A	B	B	A	B	A	A	A	A	B	B	B	B	A
Roberts_Crab	-	-	hap1	A	A	B	B	C	A	A	A	A	B	B	B	B	B	B	B	B	B	B	B	B	A	B	A	B	B	B	A	B	A	B	A	A	B	B	A	A	A	A	A	A	B	B	B	B	A
Roberts_Crab	-	-	hap2	A	A	B	B	B	A	A	A	A	B	B	B	B	B	B	B	B	A	B	B	B	A	B	B	B	B	B	A	B	A	B	B	A	B	B	A	B	A	A	A	A	B	B	B	B	A
[truncated: 5,000 more columns]
