# Supplementary material for: Rvi4 and Rvi15 are the same apple scab resistance genes
Source: Mol Breed. 2023 Oct 11;43(10):74. doi: 10.1007/s11032-023-01421-0 (PMC10564682; doi:10.1007/s11032-023-01421-0)
Supplement: Supplementary file 4 — Supplementary figure 1. Sequence alignment of genomic and CDS sequences of Rvi15 of 'Regia' and GMAL 2473. Rvi15_CDS_GMAL and Rvi15_CDS_Regia, sequences amplified from cDNA of 'Regia' and GMAL 2473 in this study, Rvi15_CDS_GMAL_Galli, CDS of Rvi15 predicted by Galli et al. (2010c), Rvi15_genomic_Regia, genomic Rvi15 DNA sequence of 'Regia' amplified and sequenced in this study, Rvi15_genomic_BAC32A4, and genomic DNA sequence of Rvi15 obtained from the sequence of BAC32A4 (Galli et al. 2010a). Online Resource 3. (XLSX 14 kb) [file 11032_2023_1421_MOESM4_ESM.xlsx]

## Sheet: Read me
Title:	Rvi4 and Rvi15 are the same apple scab resistance genes
Journal:	Molecular Breeding
Authors:	Peil Andreas, Howard Nicholas P., Bühlmann-Schütz Simone, Ines Hiller, Schouten Henk, Flachowsky Henryk, Patocchi Andrea
Corresponding author:	Andrea Patocchi
	Research Division Plant Breeding, Agroscope, Müller-Thurgau-Strasse 29, 8820 Wädenswil, Switzerland
	andrea.patocchi@agroscope.admin.ch

## Sheet: Suppl. Table 6
Genotype	Rvi gene(s)
		104			1634					Regia2
Isolates from		GoldenD1			TSR33T239					Regia
Race		1			4					2, 4
Year of inoculation		2014			2016					2015
Plant No.		1	2	3	1	2	3	4	5	1	2	3	4	5
Regia	Rvi2 Rvi4				2					4	0	4	4	0
Gala		4	4	4	4	4	4	4	4	4	4	4	4	4
TSR33T239	Rvi4				4	4	4	4/4	4	4	4	4	4	4/4
GMAL 2473	Rvi15	1	1	1	0	0	0	0/0	0	0	0	0	0	2
Vr2-C transgenic lines
Vr 2c-603/1 (tree no. 70)	Rvi15	1	1	1	4	4	4	4	4	4	4	4	4	4
Vr 2c-604/1 (tree no. 73)	Rvi15	1	1	1	4	4	4/4	4	4	4/4	4	4	4	4
Vr 2c-608/1 (tree no. 74)	Rvi15	1	1	1	4	4	4	4	4	4	4	4	4	4/4
Vr 2c-610/1 (tree no. 77)	Rvi15	1	1	1	4	4	4	4	4	4	n.d.	4	4/4	4
Vr 2c-612/1 (tree no. 82)	Rvi15	1	1	1	4	4	4	4	4	4	4	4	4	4/4
Gala wt of transgenic lines		4	4	4						4	4	4
Two numbers separed by "/" indicate the scoring of two different shoots of the same plantlet
Title:	Rvi4 and Rvi15 are the same apple scab resistance genes
Journal:	Molecular Breeding
Authors:	Peil Andreas, Howard Nicholas P., Bühlmann-Schütz Simone, Ines Hiller, Schouten Henk, Flachowsky Henryk, Patocchi Andrea
	Corresponding author: Andrea Patocchi, Research Division Plant Breeding, Agroscope, Müller-Thurgau-Strasse 29, 8820 Wädenswil, Switzerland; andrea.patocchi@agroscope.admin.ch
